# Supplementary material for: Dietary Leucine Improves Fish Intestinal Barrier Function by Increasing Humoral Immunity, Antioxidant Capacity, and Tight Junction
Source: Int J Mol Sci. 2023 Mar 1;24(5):4716. doi: 10.3390/ijms24054716 (PMC10003359; doi:10.3390/ijms24054716)
Supplement: Supplementary file 1 [file ijms-24-04716-s001.zip]

Archive with 1 entries (1 files):
- ijms-2044066-supplementary.pdf
